# Supplementary material for: Disparities in Patterns of Preterm and Early Term Second Births Among Non‐Hispanic Black and White Mothers
Source: Paediatr Perinat Epidemiol. 2025 Nov 16;40(1):19–30. doi: 10.1111/ppe.70083 (PMC12853229; doi:10.1111/ppe.70083)
Supplement: Supplementary file 1 — Data S1: ppe70083‐sup‐0001‐DataS1.zip. [file PPE-40-19-s001.zip]

Archive with 3 entries (3 files):
- ppe70083-sup-0002-Supinfo02.docx
- ppe70083-sup-0003-Supinfo03.xlsx
- ppe70083-sup-0001-Supinfo01.pptx
