# Supplementary material for: Disparities in Patterns of Preterm and Early Term Second Births Among Non‐Hispanic Black and White Mothers
Source: Paediatr Perinat Epidemiol. 2025 Nov 16;40(1):19–30. doi: 10.1111/ppe.70083 (PMC12853229; doi:10.1111/ppe.70083)
Supplement: Supplementary file 1 — Data S1: ppe70083‐sup‐0001‐DataS1.zip. [file PPE-40-19-s001.zip › ppe70083-sup-0003-Supinfo03.xlsx]

## Sheet: Table 1
	Maternal Characteristics	All Mothers		White Mothers		Black Mothers
	Age
	less than 18 years of age (%)	5417	-0.06	2025	-0.0348	3392	-0.107
		[5,277 - 5,557]	[5.9 - 6.2%]	[1,939 - 2,112]	[3.3 - 3.6%]	[3,284 - 3,500]	[10.3 - 11.0%]
	between 18-34 years of age (%)	80785	-0.898985	53333	-0.918	27452	-0.864
		[80,608 - 80,962]	[89.7 - 90.1%]	[53,203 - 53,463]	[91.6 - 92.0%]	[27,332 - 27,572]	[86.0 - 86.8%]
	35 years and older (%)	3679	-0.0405049	2755	-0.0474	924	-0.0291
		[3,563 - 3,795]	[4.0 - 4.2%]	[2,655 - 2,855]	[4.6 - 4.9%]	[865 - 983]	[2.7 - 3.1%]
	Education
	has less than high school diploma (%)	7910	-0.0876297	4089	-0.0704	3821	-0.12
		[7,742 - 8,077]	[8.6 - 9.0%]	[3,967 - 4,210]	[6.8 - 7.2%]	[3,707 - 3,936]	[11.7 - 12.4%]
	has high school diploma (%)	25538	-0.284	11787	-0.203	13751	-0.433
		[25,272 - 25,804]	[28.1 - 28.7%]	[11,596 - 11,977]	[20.0 - 20.6%]	[13,577 - 13,925]	[42.7 - 43.8%]
	has some college education or more (%)	56433	-0.628	42238	-0.727	14196	-0.447
		[56,149 - 56,718]	[62.5 - 63.1%]	[42,027 - 42,449]	[72.3 - 73.0%]	[14,022 - 14,370]	[44.1 - 45.2%]
	Birth Country
	born in the USA (%)	85828	-0.955	56216	-0.967	29612	-0.932
		[85,706 - 85,950]	[95.4 - 95.6%]	[56,132 - 56,301]	[96.6 - 96.9%]	[29,524 - 29,700]	[92.9 - 93.5%]
	born outside the USA (%)	4053	-0.045	1897	-0.0326	2156	-0.0679
		[3,931 - 4,175]	[4.4 - 4.7%]	[1,812 - 1,981]	[3.1 - 3.4%]	[2,068 - 2,244]	[6.5 - 7.1%]
	Marital Statusb
	yes (%)	50616	-0.563	44057	-0.758	6559	-0.206
		[50,324 - 50,907]	[56.0 - 56.6%]	[43,854 - 44,259]	[75.5 - 76.2%]	[6,418 - 6,701]	[20.2 - 21.1%]
	no (%)	39265	-0.437	14057	-0.242	25209	-0.794
		[38,974 - 39,557]	[43.4 - 44.0%]	[13,854 - 14,259]	[23.8 - 24.5%]	[25,067 - 25,350]	[78.9 - 79.8%]
	Medicaid1
	yes (%)	43577	-0.485	19350	-0.333	24227	-0.763
		[43,283 - 43,871]	[48.2 - 48.8%]	[19,127 - 19,573]	[32.9 - 33.7%]	[24,078 - 24,376]	[75.8 - 76.7%]
	no (%)	46304	-0.515	38763	-0.667	7541	-0.237
		[46,010 - 46,598]	[51.2 - 51.8%]	[38,540 - 38,986]	[66.3 - 67.1%]	[7,392 - 7,690]	[23.3 - 24.2%]
	Same Reported Father Raceb
	yes (%)	87417	-0.973	56797	-0.977	30620	-0.964
		[87,271 - 87,563]	[97.1 - 97.4%]	[56,708 - 56,885]	[97.6 - 97.9%]	[30,527 - 30,714]	[96.1 - 96.7%]
	no (%)	2464	-0.0274	1316	-0.0227	1148	-0.0361
		[2,318 - 2,610]	[2.6 - 2.9%]	[1,228 - 1,405]	[2.1 - 2.4%]	[1,055 - 1,241]	[3.3 - 3.9%]
	Same Reported Father Hispanicb
	yes (%)	88526	-0.985	57200	-0.984	31326	-0.986
		[88,449 - 88,603]	[98.4 - 98.6%]	[57,140 - 57,261]	[98.3 - 98.5%]	[31,278 - 31,373]	[98.5 - 98.8%]
	no (%)	1355	-0.0151	913	-0.0157	442	-0.0139
		[1,278 - 1,432]	[1.4 - 1.6%]	[853 - 973]	[1.5 - 1.7%]	[395 - 490]	[1.2 - 1.5%]
	Same Father Birth Yearb
	yes (%)	52620	-0.585	36179	-0.623	16440	-0.518
		[52,241 - 52,998]	[58.1 - 59.0%]	[35,929 - 36,430]	[61.8 - 62.7%]	[16,197 - 16,683]	[51.0 - 52.5%]
	no (%)	37262	-0.415	21934	-0.377	15328	-0.482
		[36,883 - 37,640]	[41.0 - 41.9%]	[21,683 - 22,184]	[37.3 - 38.2%]	[15,085 - 15,571]	[47.5 - 49.0%]
	Birth Interval Monthsc	33.96		32.88		35.95
		[33.84 - 34.09]		[32.75 - 33.02]		[35.71 - 36.18]
	Number of Mothers	89881	-1	58113	-1	31768	-1

## Sheet: Table 2 v2
			Birthing individuals							Birthing individuals
			First birth							Second birth
			All		White		Black			All		White		Black
	Birth characteristics
	Birth was paid for by Medicaid (%)		0.496		0.336		0.791			0.485		0.333		0.765
	Cesarean birth (%)		0.309		0.306		0.313			0.445		0.437		0.460
	Birthing individual smokes tobacco (%)		0.046		0.060		0.020			0.053		0.066		0.028
	Birthing individual used alcohol/drugs/other during pregnancy (%)		0.007		0.006		0.008			0.011		0.009		0.015
	Urinary tract infection (%)		0.010		0.006		0.016			0.005		0.003		0.008
	Non-UTI infection (%)		0.045		0.032		0.071			0.054		0.036		0.087
	Iron Deficiency Anemia (%)		0.142		0.107		0.207			0.159		0.112		0.245
	Diabetes, Any (%)		0.045		0.047		0.042			0.058		0.060		0.054
	Hypertension, any (%)		0.155		0.147		0.171			0.117		0.106		0.138
	Mental Disorder (%)		0.017		0.020		0.012			0.008		0.010		0.005
	Preterm Birth (%)		0.097		0.078		0.133			0.107		0.084		0.148
	Early preterm birth (<32w) (%)		0.016		0.010		0.028			0.015		0.009		0.025
	Late preterm birth (32-36w) (%)		0.081		0.068		0.105			0.092		0.075		0.124
	Early term birth (37-38w) (%)		0.239		0.222		0.270			0.271		0.257		0.298
	Birth was medically indicated (%)		0.684		0.700		0.654			0.717		0.740		0.673
	Interpregnancy interval (months)									33.957		32.875		35.953
	Same father for both 1st and 2nd birth (%)									0.486		0.552		0.364
			All		White		Black			All		White		Black
	Birth characteristics
	Birth was paid for by Medicaid (%)		0.496		0.337		0.791			0.485		0.333		0.765
	Cesarean birth (%)		0.309		0.306		0.313			0.445		0.437		0.46
	Birthing individual smokes tobacco (%)		0.046		0.06		0.02			0.053		0.066		0.028
	Birthing individual used alcohol/drugs/other during pregnancy (%)		0.007		0.006		0.008			0.011		0.009		0.015
	Urinary tract infection (%)		0.01		0.006		0.016			0.005		0.003		0.008
	Non-UTI infection (%)		0.045		0.032		0.071			0.054		0.036		0.087
	Iron Deficiency Anemia (%)		0.142		0.107		0.207			0.159		0.112		0.245
	Diabetes, Any (%)		0.045		0.047		0.042			0.058		0.06		0.054
	Hypertension, any (%)		0.155		0.147		0.171			0.117		0.106		0.138
	Mental Disorder (%)		0.017		0.02		0.012			0.008		0.01		0.005
	Preterm Birth (%)		0.097		0.078		0.133			0.107		0.084		0.148
	Early preterm birth (<32w) (%)		0.016		0.01		0.028			0.015		0.009		0.025
	Late preterm birth (32-36w) (%)		0.081		0.068		0.105			0.092		0.075		0.124
	Early term birth (37-38w) (%)		0.239		0.222		0.27			0.271		0.257		0.298
	Birth was medically indicated (%)		0.684		0.7		0.654			0.717		0.74		0.673
	Interpregnancy interval (months)									33.957		32.875		35.953
	Same father for both 1st and 2nd birth (%)									0.486		0.552		0.364
	Birth characteristics	First birth clinically indicated								First birth not clinically indicated
		All Mothers		White Mothers		Black Mothers			All Mothers		White Mothers		Black Mothers
	Prev C-section	24497	0.399	15837	0.389	8660	0.416		3273	0.115	1951	0.112	1322	0.12
	Mother smoked tobacco	3377	0.0549	2776	0.0683	601	0.0289		1355	0.0477	1058	0.0606	297	0.0271
	Mother used alcohol, drugs orother during pregnancy	635	0.0103	369	0.00908	266	0.0128		354	0.0125	149	0.00854	205	0.0187
	Urinary tract infection	292	0.00475	151	0.00371	141	0.00678		157	0.00552	46	0.00264	111	0.0101
	Non-UTI infection	3157	0.0514	1419	0.0349	1738	0.0836		1679	0.0591	657	0.0376	1022	0.0932
	Iron deficiency anemia	9913	0.161	4767	0.117	5146	0.247		4300	0.151	1727	0.099	2573	0.235
	Diabetes, any	3741	0.0609	2549	0.0627	1192	0.0573		1445	0.0508	924	0.0529	521	0.0475
	Hypertension, any	7709	0.125	4646	0.114	3063	0.147		2797	0.0984	1509	0.0865	1288	0.117
	Pregnancy complicating mental disorder	505	0.00822	405	0.00996	100	0.00481		216	0.0076	146	0.00837	70	0.00638
	Preterm Birth	5877	0.0956	3134	0.0771	2743	0.132		3697	0.13	1734	0.0994	1963	0.179
	Early preterm birth (<32w)	762	0.0124	344	0.00846	418	0.0201		562	0.0198	199	0.0114	363	0.0331
	Late preterm birth (32-36w)	5115	0.0832	2790	0.0686	2325	0.112		3135	0.11	1535	0.088	1600	0.146
	Early term birth (37-38w)	16279	0.265	10129	0.249	6150	0.296		8100	0.285	4785	0.274	3315	0.302
	Total Births	61458	1	40661	1	20797	1		28423	1	17452	1	10971	1

## Sheet: Table 3
		Gestational Week at Delivery of the 2nd birth
	Gestational Week at Delivery of 1st birth	Black Mothers										White Mothers										All Mothers
		< 32		32-36		37-38		39+		Row Total		< 32		32-36		37-38		39+		Row Total		< 32		32-36		37-38		39+		Row Total
		n	%	n	%	n	%	n	%	n	%	n	%	n	%	n	%	n	%	n	%	n	%	n	%	n	%	n	%	n	%
	Before 32	102	0.113966	200	0.223464	269	0.300559	324	0.362011	895	1	36	0.0647482	97	0.17446	169	0.303957	254	0.456835	556	1	138	0.0951068	297	0.204686	438	0.301861	578	0.398346	1451	1
	32-36	147	0.0443305	652	0.196622	1104	0.332931	1413	0.426116	3316	1	67	0.0169192	645	0.162879	1347	0.340152	1901	0.480051	3960	1	214	0.0294118	1297	0.178257	2451	0.336861	3314	0.45547	7276	1
	37-38	213	0.0248512	1233	0.143857	2891	0.3373	4234	0.493991	8571	1	140	0.0108435	1277	0.0989079	4315	0.334211	7179	0.556037	12911	1	353	0.0164324	2510	0.116842	7206	0.335444	11413	0.531282	21482	1
	39+	319	0.0168019	1840	0.0969135	5201	0.273939	11626	0.612346	18986	1	300	0.00737354	2306	0.056678	9083	0.223246	28997	0.712702	40686	1	619	0.0103734	4146	0.0694798	14284	0.239375	40623	0.680772	59672	1
	Total	781	0.0245845	3925	0.123552	9465	0.297941	17597	0.553922	31768	1	543	0.00934386	4325	0.074424	14914	0.256638	38331	0.659594	58113	1	1324		8250		24379		55928		89881
								895	89
								3316

## Sheet: Table 4
	Fully Adjusted Relative Risk Ratios - Second Births by All First Birth Types
	Gestational Week at Delivery of 1st birth, by maternal race	Gestational Week at Delivery of the 2nd birth
		Before 32		32-36		37-38		39-44
	White Mother
	Before 32	10.17	[7.00,14.78]	3.82	[3.00,4.86]	1.86	[1.53,2.27]	1	[1.00,1.00]
	32-36	2.88	[2.20,3.78]	3.71	[3.36,4.10]	2.06	[1.92,2.22]	1	[1.00,1.00]
	37-38	1.73	[1.41,2.11]	2.07	[1.92,2.22]	1.81	[1.73,1.90]	1	[1.00,1.00]
	Black Mother
	Before 32	19.08	[14.58,24.98]	5.44	[4.51,6.57]	2.18	[1.85,2.58]	1	[1.00,1.00]
	32-36	6.79	[5.43,8.50]	4.32	[3.87,4.82]	2.13	[1.95,2.32]	1	[1.00,1.00]
	37-38	3.53	[2.90,4.30]	2.88	[2.64,3.13]	1.92	[1.81,2.04]	1	[1.00,1.00]
	39-44	2.03	[1.70,2.43]	1.65	[1.53,1.78]	1.31	[1.25,1.38]	1	[1.00,1.00]
	Sample size								89881
	Notes: Partially Adjusted models include covariates for include maternal age (ref: 18-34), educational attainment (ref: hs diploma), birthplace (ref: USA), same father between 1st and 2nd pregnancy, Medicaid coverage, interpregnancy interval. Fully adjusted models include all covariates from Partially Adjusted models and covariates for previous c-section, smoking/substance use status, maternal hy…

## Sheet: Table 5
	Fully Adjusted Relative Risk Ratios - Second Births Excluding Those With Medically Indicated Preterm First Births
	Gestational Week at Delivery of 1st birth, by maternal race	Gestational Week at Delivery of the 2nd birth
		Before 32		32-36		37-38		39-44
	White Mother
	Before 32	10.08	[6.03,16.84]	4.34	[3.17,5.95]	2.24	[1.74,2.89]	1	[1.00,1.00]
	32-36	3.57	[2.49,5.14]	4.24	[3.67,4.90]	2.31	[2.08,2.56]	1	[1.00,1.00]
	37-38	1.61	[1.11,2.33]	2.29	[2.01,2.62]	1.81	[1.67,1.97]	1	[1.00,1.00]
	Black Mother
	Before 32	20.12	[13.82,29.28]	5.35	[4.21,6.79]	2.19	[1.78,2.68]	1	[1.00,1.00]
	32-36	8.02	[5.71,11.26]	4.91	[4.17,5.78]	2.34	[2.06,2.65]	1	[1.00,1.00]
	37-38	3.61	[2.56,5.09]	3.16	[2.73,3.67]	1.99	[1.79,2.20]	1	[1.00,1.00]
	39-44	2.29	[1.66,3.15]	1.8	[1.57,2.06]	1.2	[1.10,1.32]	1	[1.00,1.00]
	Sample size								28423
	Notes: Partially Adjusted models include covariates for include maternal age (ref: 18-34), educational attainment (ref: hs diploma), birthplace (ref: USA), same father between 1st and 2nd pregnancy, Medicaid coverage, interpregnancy interval. Fully adjusted models include all covariates from Partially Adjusted models and covariates for previous c-section, smoking/substance use status, maternal hy…

## Sheet: Fig2_Panel1
	Source: Table 3, Fully Adjusted Model. Conditional on 1st birth <32 wks (compared to WW 1st birth 39+ wks)
		<32	32-36	37-38	39-44
Black	B	#REF!	#REF!	#REF!	#REF!
	CI	#REF!	#REF!	#REF!	#REF!
White	B	#REF!	#REF!	#REF!	#REF!
	CI	#REF!	#REF!	#REF!	#REF!
	Numbers only - for Graphic
Black	B	21.08	5.77	2.22	1
	Lower Error	4.9	0.99	0.34	0
	Upper Error	6.37	1.19	0.41	0
White	B	10.42	3.83	1.87	1
	Lower Error	3.25	0.83	0.33	0
	Upper Error	4.71	1.05	0.42	0

## Sheet: Fig2_Panel2
	Source: Table 3, Fully Adjusted Model. Conditional on 1st birth 37-38 wks (compared to WW 1st birth 39+ wks)
		<32	32-36	37-38	39-44
Black	B	#REF!	#REF!	#REF!	#REF!
	CI	#REF!	#REF!	#REF!	#REF!
White	B	#REF!	#REF!	#REF!	#REF!
	CI	#REF!	#REF!	#REF!	#REF!
	Numbers only - for Graphic
Black	B	7.56	4.56	2.17	1
	Lower Error	1.48	0.47	0.18	0
	Upper Error	1.83	0.52	0.19	0
White	B	2.92	3.74	2.07	1
	Lower Error	0.69	0.36	0.15	0
	Upper Error	0.91	0.4	0.17	0
BW Diff	stars

## Sheet: Fig2_Panel3
	Source: Table 3, Fully Adjusted Model. Conditional on 1st birth 37-38 wks (compared to WW 1st birth 39+ wks)
		<32	32-36	37-38	39-44
Black	B	#REF!	#REF!	#REF!	#REF!
	CI	#REF!	#REF!	#REF!	#REF!
White	B	#REF!	#REF!	#REF!	#REF!
	CI	#REF!	#REF!	#REF!	#REF!
	Numbers only - for Graphic
Black	B	3.92	3.05	1.94	1
	Lower Error	0.69	0.24	0.08	0
	Upper Error	0.82	0.26	0.15	0
White	B	1.74	2.08	1.81	1
	Lower Error	0.32	0.15	0.08	0
	Upper Error	0.39	0.16	0.09	0
BW Diff	stars

## Sheet: Fig2_Panel4
	Source: Table 3, Fully Adjusted Model. Conditional on 1st birth 37-38 wks (compared to WW 1st birth 39+ wks)
		<32	32-36	37-38	39-44
Black	B	#REF!	#REF!	#REF!	#REF!
	CI	#REF!	#REF!	#REF!	#REF!
White	B
	CI
	Numbers only - for Graphic
Black	B	2.27	1.75	1.35	1
	Lower Error	0.36	0.12	0.06	0
	Upper Error	0.43	0.13	0.06	0
White	B
	Lower Error
	Upper Error
BW Diff	stars

## Sheet: Fig1
gestation_age_first_birth	mean_black	lower_black	upper_black	mean_white	lower_white	upper_white
20	38.56	36.09	41.02	39.6	38.6	40.6
21	36.53	33.41	39.65	35.4	29.77	41.03
22	35.91	34.37	37.44	38.75	37.72	39.78
23	35.72	34.42	37.02	38.6	36.97	40.23
24	36.39	35.33	37.44	37.12	35.95	38.28
25	36.31	35.25	37.37	36.7	34.84	38.57
26	36.57	35.66	37.48	37.41	36.3	38.53
27	36.3	35.51	37.09	36.88	35.72	38.04
28	37.02	36.37	37.68	37.75	37.09	38.4
29	36.44	35.62	37.27	36.98	36.36	37.61
30	36.8	36.21	37.4	36.89	36.04	37.73
31	36.82	36.25	37.4	38.25	37.81	38.69
32	37.09	36.65	37.53	38.12	37.75	38.49
33	37.42	37.08	37.76	37.95	37.67	38.24
34	37.57	37.32	37.81	37.99	37.79	38.19
35	37.48	37.26	37.7	38.04	37.9	38.19
36	37.72	37.57	37.87	38.15	38.05	38.25
37	37.89	37.79	37.98	38.28	38.22	38.35
38	38.13	38.07	38.2	38.56	38.52	38.61
39	38.43	38.38	38.48	38.83	38.8	38.86
40	38.61	38.55	38.66	39.07	39.04	39.1
41	38.76	38.67	38.86	39.19	39.14	39.24
42	38.58	38.39	38.77	39.18	39.08	39.28
43	38.51	38.25	38.78	39.13	38.99	39.27
44	38.41	38.05	38.78	39.16	38.98	39.34
gestation_age_first_birth	mean_black	lower_diff	upper_diff	mean_white	lower_diff	upper_diff
20	38.56	2.47	2.46	39.6	1	1
21	36.53	3.12	3.12	35.4	5.63	5.63
22	35.91	1.54	1.53	38.75	1.03	1.03
23	35.72	1.3	1.3	38.6	1.63	1.63
24	36.39	1.06	1.05	37.12	1.17	1.16
25	36.31	1.06	1.06	36.7	1.86	1.87
26	36.57	0.91	0.91	37.41	1.11	1.12
27	36.3	0.79	0.79	36.88	1.16	1.16
28	37.02	0.65	0.66	37.75	0.66	0.65
29	36.44	0.82	0.83	36.98	0.62	0.63
30	36.8	0.59	0.6	36.89	0.85	0.84
31	36.82	0.57	0.58	38.25	0.44	0.44
32	37.09	0.44	0.44	38.12	0.37	0.37
33	37.42	0.34	0.34	37.95	0.28	0.29
34	37.57	0.25	0.24	37.99	0.2	0.2
35	37.48	0.22	0.22	38.04	0.14	0.15
36	37.72	0.15	0.15	38.15	0.1	0.1
37	37.89	0.1	0.09	38.28	0.06	0.07
38	38.13	0.06	0.07	38.56	0.04	0.05
39	38.43	0.05	0.05	38.83	0.03	0.03
40	38.61	0.06	0.05	39.07	0.03	0.03
41	38.76	0.09	0.1	39.19	0.05	0.05
42	38.58	0.19	0.19	39.18	0.1	0.1
43	38.51	0.26	0.27	39.13	0.14	0.14
44	38.41	0.36	0.37	39.16	0.18	0.18

[truncated: 6 more sheets: Fig2, Table 2 v1, Fig2_combined, Appendix Table 1, Appendix Table 2, Appendix Missing Data]
